# Supplementary material for: A new species of Tangius from north India (Coleoptera, Staphylinidae, Pselaphinae)
Source: Zookeys. 2013 Nov 1;(346):23–7. doi: 10.3897/zookeys.346.6233 (PMC3821063; doi:10.3897/zookeys.346.6233)
Supplement: XML Treatment for Tangius indicus [file zookeys.346.6233-treatment1.xml]

<!DOCTYPE tp:taxon-treatment
  PUBLIC "-//TaxonX//DTD Taxonomic Treatment Publishing DTD v0 20100105//EN" "tax-treatment-NSO.dtd">
<tp:taxon-treatment xmlns:tp="http://www.plazi.org/taxpub"><tp:treatment-meta><mixed-citation publication-type="journal"><person-group><name><surname>Yin</surname><given-names>Zi-Wei</given-names></name><name><surname>Li</surname><given-names>Li-Zhen</given-names></name></person-group><article-title>A new species of <italic>Tangius</italic> from north India (Coleoptera, Staphylinidae, Pselaphinae)</article-title><source>Zookeys</source><day>1</day><month>11</month><year>2013</year><volume>2013</volume><issue>346</issue><fpage>23</fpage><lpage>27</lpage><pub-id pub-id-type="doi">10.3897/zookeys.346.6233</pub-id></mixed-citation></tp:treatment-meta><tp:nomenclature><tp:taxon-name>
              <tp:taxon-name-part taxon-name-part-type="genus">Tangius</tp:taxon-name-part>
              <tp:taxon-name-part taxon-name-part-type="species">indicus</tp:taxon-name-part>
              <object-id xmlns:xlink="http://www.w3.org/1999/xlink" content-type="zoobank" xlink:type="simple">http://zoobank.org/49049A5A-07D6-452C-A3AA-FF5E0689E84B</object-id>
              <object-id xmlns:xlink="http://www.w3.org/1999/xlink" xlink:type="simple">http://species-id.net/wiki/Tangius_indicus</object-id>
          </tp:taxon-name><tp:taxon-authority>Yin &amp; Li</tp:taxon-authority><tp:taxon-status xmlns:xlink="http://www.w3.org/1999/xlink" xlink:type="simple">sp. n.</tp:taxon-status><xref ref-type="fig" rid="F1">Figs 1</xref><xref ref-type="fig" rid="F2">, 2A–F, H–K, M–N</xref></tp:nomenclature><tp:treatment-sec sec-type="Type material"><title>Type material</title><p>(6 ♂♂, 3 ♀♀). <bold>Holotype: INDIA:</bold> ♂, labeled ‘INDIA, Meghalaya, Khasi Hills, 28.X, Mawphlang, 1800 m, Besuchet-Löbl, 78. / Holotype [red], <!--PageBreak--><italic><tp:taxon-name>Tangius indicus</tp:taxon-name></italic> sp. n., det. Yin &amp; Li 2013, MHNG’. <bold>Paratypes: INDIA:</bold> 4 ♂♂, 3 ♀♀, same label data as holotype [1 ♂ totally disarticulated and preserved in Euparal on plastic boards; 1 ♂ with left antenna and abdomen missing]; 1 ♀, labeled ‘INDIA: Darjeeling, distr., 13 km N. Ghoom, 1500 m, 15.X.1978, I. Löbl, Bes. nr. 15, litter’. Each paratype bear a type label as ‘Paratype [yellow], <italic><tp:taxon-name>Tangius indicus</tp:taxon-name></italic> sp. n., det. Yin &amp; Li, 2013, MHNG’.</p></tp:treatment-sec><tp:treatment-sec sec-type="Description"><title>Description.</title><p>Male (<xref ref-type="fig" rid="F1">Fig. 1A</xref>). Length 2.91–2.97 mm. Surface almost glabrous. Head trapezoidal, slightly transverse, HL 0.61–0.62 mm, HW 0.64–0.65 mm; clypeus covered with sparse short setae anteriorly; Antennomeres II–X (<xref ref-type="fig" rid="F2">Fig. 2A</xref>) each subcylindrical, apical antennomeres nearly oval, enlarged. Each eye composed of about 35 facets. Pronotum about as long as wide, PL 0.62–0.63 mm, PW 0.61–0.62 mm; roundly expanded at lateral margins; pronotal apex and base narrowed and truncate. Elytra (<xref ref-type="fig" rid="F2">Fig. 2I</xref>) wider than long, EL 0.79–0.81 mm, EW 1.00–1.03 mm; inner two ba<!--PageBreak-->sal foveae close; discal suture extending to less than half elytral length. Hind wings fully developed. Metaventrite (<xref ref-type="fig" rid="F2">Fig. 2J</xref>) with posterior margin narrowly and deeply notched medially. Protrochanters (<xref ref-type="fig" rid="F2">Figs 2B, E</xref>) with small ventral denticle at middle; mesotibiae (<xref ref-type="fig" rid="F2">Figs 2C, F</xref>) with broadly concave mesal margin before triangular preapical spine; <!--PageBreak-->metatrochanters (<xref ref-type="fig" rid="F2">Figs 2D, H</xref>) with blunt ventral projection near apex; all femora with ringed sulcus near base. Abdomen slightly wider than long, AL 0.81–0.83 mm, AW 1.03–1.07 mm; sternite IX (<xref ref-type="fig" rid="F2">Fig. 2K</xref>) nearly oval. Aedeagus (<xref ref-type="fig" rid="F2">Figs 2M, N</xref>) length 0.57 mm; median lobe asymmetric, apex rounded, with sharp, weakly-sclerotized projection at right side; dorsal lobe well-sclerotized, slender, curved rightwards near apex.</p><fig id="F1" position="float" orientation="portrait"><label>Figure 1.</label><caption><p>Dorsal habitus of <italic><tp:taxon-name>Tangius indicus</tp:taxon-name></italic>. <bold>A</bold> male <bold>B</bold> female. Scales (mm): 0.5.</p></caption><graphic xmlns:xlink="http://www.w3.org/1999/xlink" xlink:href="ZooKeys-346-023-g001.jpg" position="float" orientation="portrait" xlink:type="simple"/></fig><fig id="F2" position="float" orientation="portrait"><label>Figure 2.</label><caption><p>Male diagnostic features of<italic><tp:taxon-name>Tangius indicus</tp:taxon-name></italic> (<bold>A–F, H–K, M–N</bold>) and <italic><tp:taxon-name>Tangius glabellus</tp:taxon-name></italic> (<bold>G, L</bold>). <bold>A</bold> antenna <bold>B</bold> fore leg <bold>C</bold> mid leg <bold>D</bold> hind leg <bold>E</bold> protrochanter <bold>F, G</bold> apical portion of mesotibia <bold>H</bold> metatrochanter <bold>I</bold> left elytron <bold>J</bold> meso- and metaventrites <bold>K</bold> sternite IX <bold>L, M</bold> aedeagus, in dorsal view <bold>N</bold> same, in ventral view. Scales (mm): <bold>A, B, C, D, I</bold> = 0.5; <bold>J, L, M, N</bold> = 0.2; <bold>E, F, G, H, K</bold> = 0.1.</p></caption><graphic xmlns:xlink="http://www.w3.org/1999/xlink" xlink:href="ZooKeys-346-023-g002.jpg" position="float" orientation="portrait" xlink:type="simple"/></fig><p>Female (<xref ref-type="fig" rid="F1">Fig. 1B</xref>). Identical to male except antennomeres shorter, and mesotibiae lacking distal concavity and preapical tooth.. Measurements: BL 2.73–2.81 mm, HL 0.51–0.52 mm, HW 0.53–0.54 mm, PL 0.53–0.54 mm, PW 0.52–0.54 mm, EL 0.66–0.68 mm, EW 1.00–1.03 mm, AL 0.91–0.95 mm, AW 1.06–1.07 mm.</p></tp:treatment-sec><tp:treatment-sec sec-type="Comparative notes"><title>Comparative notes.</title><p>The new species is closely allied to <italic><tp:taxon-name>Tangius glabellus</tp:taxon-name></italic> in sharing similar body size, general habitus, including the unusual head shape, and aedeagal structure (<xref ref-type="fig" rid="F2">Figs 2L, M</xref>). Males of these two species can be best separated by the subcylindrical antennomeres VII–X in <italic><tp:taxon-name>Tangius indicus</tp:taxon-name></italic>, and the mesotibiae being broadly concave just before the preapical denticle (<xref ref-type="fig" rid="F2">Fig. 2G</xref>), while <italic><tp:taxon-name>Tangius glabellus</tp:taxon-name></italic> has asymmetric, transversely trapezoidal antennomeres VII–X, and the mesotibiae with straight mesal margins (<xref ref-type="fig" rid="F2">Fig. 2G</xref>). The females of <italic><tp:taxon-name>Tangius indicus</tp:taxon-name></italic> have relatively longer antennomeres than those of female <italic><tp:taxon-name>Tangius glabellus</tp:taxon-name></italic>.</p></tp:treatment-sec><tp:treatment-sec sec-type="Distribution"><title>Distribution.</title><p>North India: Meghalaya, West Bengal.</p></tp:treatment-sec><tp:treatment-sec sec-type="Biology"><title>Biology.</title><p>One female paratype was collected from sifted litter, as inferred from the label data. Members of this genus are supposed to be inquilines of ants as they exhibit obvious morphological adaptions to myrmecophily, e.g. smooth body surface, compressed antennae, reduction of foveae, etc. The type series of <italic><tp:taxon-name>Tangius glabellus</tp:taxon-name></italic> was collected from the colony of an unidentified ant nesting under a fallen tree.</p></tp:treatment-sec><tp:treatment-sec sec-type="Etymology"><title>Etymology.</title><p>The specific epithet refers to the country where the type series were collected.</p></tp:treatment-sec></tp:taxon-treatment>
